# Supplementary material for: Coupling to short linear motifs creates versatile PME-1 activities in PP2A holoenzyme demethylation and inhibition
Source: eLife. 2022 Aug 4;11:e79736. doi: 10.7554/eLife.79736 (PMC9398451; doi:10.7554/eLife.79736)
Supplement: Figure 1—source data 3. [file elife-79736-fig1-data3.zip]

Archive with 16 entries (15 files):
- Figure 1-source data 3/
- __MACOSX/._Figure 1-source data 3
- Figure 1-source data 3/Figure 1d_IP_B56.jpg
- __MACOSX/Figure 1-source data 3/._Figure 1d_IP_B56.jpg
- Figure 1-source data 3/Uncropped_Labeled_Gel_Figure 1d.jpg
- __MACOSX/Figure 1-source data 3/._Uncropped_Labeled_Gel_Figure 1d.jpg
- Figure 1-source data 3/.DS_Store
- __MACOSX/Figure 1-source data 3/._.DS_Store
- Figure 1-source data 3/Figure 1d_IP_PME-1-mRuby.jpg
- __MACOSX/Figure 1-source data 3/._Figure 1d_IP_PME-1-mRuby.jpg
- Figure 1-source data 3/Figure 1d_input_PME-1-mRuby and PP2Ac.jpg
- __MACOSX/Figure 1-source data 3/._Figure 1d_input_PME-1-mRuby and PP2Ac.jpg
- Figure 1-source data 3/Figure 1d_input_B56 and Actin.jpg
- __MACOSX/Figure 1-source data 3/._Figure 1d_input_B56 and Actin.jpg
- Figure 1-source data 3/Figure 1d_IP_PP2Ac.jpg
- __MACOSX/Figure 1-source data 3/._Figure 1d_IP_PP2Ac.jpg
