# Supplementary material for: Coupling to short linear motifs creates versatile PME-1 activities in PP2A holoenzyme demethylation and inhibition
Source: eLife. 2022 Aug 4;11:e79736. doi: 10.7554/eLife.79736 (PMC9398451; doi:10.7554/eLife.79736)
Supplement: Figure 2—source data 4. [file elife-79736-fig2-data4.zip]

Archive with 6 entries (5 files):
- Figure 2-source data 4/
- __MACOSX/._Figure 2-source data 4
- Figure 2-source data 4/Figure 2e.xlsx
- __MACOSX/Figure 2-source data 4/._Figure 2e.xlsx
- Figure 2-source data 4/~$Figure 2e.xlsx
- __MACOSX/Figure 2-source data 4/._~$Figure 2e.xlsx
