# Supplementary material for: Coupling to short linear motifs creates versatile PME-1 activities in PP2A holoenzyme demethylation and inhibition
Source: eLife. 2022 Aug 4;11:e79736. doi: 10.7554/eLife.79736 (PMC9398451; doi:10.7554/eLife.79736)
Supplement: Figure 5—source data 1. [file elife-79736-fig5-data1.zip]

Archive with 4 entries (3 files):
- Figure 5-source data 1/
- __MACOSX/._Figure 5-source data 1
- Figure 5-source data 1/Figure 5a.xlsx
- __MACOSX/Figure 5-source data 1/._Figure 5a.xlsx
