# Supplementary material for: Coupling to short linear motifs creates versatile PME-1 activities in PP2A holoenzyme demethylation and inhibition
Source: eLife. 2022 Aug 4;11:e79736. doi: 10.7554/eLife.79736 (PMC9398451; doi:10.7554/eLife.79736)
Supplement: Figure 5—source data 2. [file elife-79736-fig5-data2.zip]

Archive with 8 entries (7 files):
- Figure 5-source data 2/
- __MACOSX/._Figure 5-source data 2
- Figure 5-source data 2/Figure 5b .jpg
- __MACOSX/Figure 5-source data 2/._Figure 5b .jpg
- Figure 5-source data 2/.DS_Store
- __MACOSX/Figure 5-source data 2/._.DS_Store
- Figure 5-source data 2/Uncropped_Labeled_Gel_Figure 5b.jpg
- __MACOSX/Figure 5-source data 2/._Uncropped_Labeled_Gel_Figure 5b.jpg
