# Supplementary material for: Coupling to short linear motifs creates versatile PME-1 activities in PP2A holoenzyme demethylation and inhibition
Source: eLife. 2022 Aug 4;11:e79736. doi: 10.7554/eLife.79736 (PMC9398451; doi:10.7554/eLife.79736)
Supplement: Figure 6—source data 1. [file elife-79736-fig6-data1.zip]

Archive with 16 entries (15 files):
- Figure 6-source data 1/
- __MACOSX/._Figure 6-source data 1
- Figure 6-source data 1/Figure 6a_PP2Ac.jpg
- __MACOSX/Figure 6-source data 1/._Figure 6a_PP2Ac.jpg
- Figure 6-source data 1/.DS_Store
- __MACOSX/Figure 6-source data 1/._.DS_Store
- Figure 6-source data 1/Figure 6a_p53pT55.jpg
- __MACOSX/Figure 6-source data 1/._Figure 6a_p53pT55.jpg
- Figure 6-source data 1/Figure 6a_p53.jpg
- __MACOSX/Figure 6-source data 1/._Figure 6a_p53.jpg
- Figure 6-source data 1/Uncropped_Labeled_Gel_Figure 6a.jpg
- __MACOSX/Figure 6-source data 1/._Uncropped_Labeled_Gel_Figure 6a.jpg
- Figure 6-source data 1/Figure 6a_Actin and demethylated PP2Ac.jpg
- __MACOSX/Figure 6-source data 1/._Figure 6a_Actin and demethylated PP2Ac.jpg
- Figure 6-source data 1/Figure 6a_PME1.jpg
- __MACOSX/Figure 6-source data 1/._Figure 6a_PME1.jpg
