# Supplementary material for: Coupling to short linear motifs creates versatile PME-1 activities in PP2A holoenzyme demethylation and inhibition
Source: eLife. 2022 Aug 4;11:e79736. doi: 10.7554/eLife.79736 (PMC9398451; doi:10.7554/eLife.79736)
Supplement: Figure 6—source data 2. [file elife-79736-fig6-data2.zip]

Archive with 4 entries (3 files):
- Figure 6-source data 2/
- __MACOSX/._Figure 6-source data 2
- Figure 6-source data 2/Figure 6b.xlsx
- __MACOSX/Figure 6-source data 2/._Figure 6b.xlsx
