# Supplementary material for: Coupling to short linear motifs creates versatile PME-1 activities in PP2A holoenzyme demethylation and inhibition
Source: eLife. 2022 Aug 4;11:e79736. doi: 10.7554/eLife.79736 (PMC9398451; doi:10.7554/eLife.79736)
Supplement: Figure 6—source data 5. [file elife-79736-fig6-data5.zip]

Archive with 14 entries (13 files):
- Figure 6-source data 5/
- __MACOSX/._Figure 6-source data 5
- Figure 6-source data 5/.DS_Store
- __MACOSX/Figure 6-source data 5/._.DS_Store
- Figure 6-source data 5/Uncropped_Labeled_Gel_Figure 6e.jpg
- __MACOSX/Figure 6-source data 5/._Uncropped_Labeled_Gel_Figure 6e.jpg
- Figure 6-source data 5/Figure 6e_PME-1.jpg
- __MACOSX/Figure 6-source data 5/._Figure 6e_PME-1.jpg
- Figure 6-source data 5/Figure 6e_p53.jpg
- __MACOSX/Figure 6-source data 5/._Figure 6e_p53.jpg
- Figure 6-source data 5/Figure 6e_Actin.jpg
- __MACOSX/Figure 6-source data 5/._Figure 6e_Actin.jpg
- Figure 6-source data 5/Figure 6e_p53pT55.jpg
- __MACOSX/Figure 6-source data 5/._Figure 6e_p53pT55.jpg
